# Supplementary material for: The miR-15a/16-1 and miR-15b/16-2 clusters regulate early B cell development by limiting IL-7 receptor expression
Source: Front Immunol. 2022 Aug 25;13:967914. doi: 10.3389/fimmu.2022.967914 (PMC9469637; doi:10.3389/fimmu.2022.967914)
Supplement: Supplementary file 5 [file Table_1.xlsx]

## Sheet: Tabelle1
3'UTR reporter
name	sequence
Il7rF_3'UTR	TGCCATTCTTGTAGCTGGCATACCATGACCATGTG
Il7rR_3'UTR	AATCTTTTATTTTATACTTGAGATTCCCTGGATCC
IL7R_BS1_for	GACCATGATTTTCCAGGTCCAATTATCCATTGGCT
IL7R_BS1_rev	GAGAAGCCAATGGATAATTGGACCTGGAAAATCAT
IL7R_BS2_for	TCAGATAACCACAACACCAGGAAATGCTTGATTAT
IL7R_BS2_rev	ATAATCAAGCATTTCCTGGTGTTGTGGTTATCTGA
Cyclin E1 UTR for	ATTGCCTCGAGAGACAGTGGTGT
Cyclin E1 UTR rev	CCTTCATCGATAGTATTATCTTTATTAAAAATT
Wee1 UTR for	CACTGCTCGAGCCCACTTCGT
Wee1 UTR rev	ACAATATCGATAAGACACAAGTCAAACAGACA
Pim1F_3'UTR_II	TGCCATTCTTGTAGCGATCAGAGCCCTGTCGATGG
Pim1R_3'UTR_II	AATCTTTTATTTTATGCATTGGTTGTGCGTTCTG
Phlda3_3'UTRF	TGCCATTCTTGTAGCCGGAGAGCAGAAGCCAGTAG
Phlda3_3'UTRR	AATCTTTTATTTTATCACGAACTGGGCCTCTTCAT
Chek1F_3'UTR	TGCCATTCTTGTAGCCGAGAGGAGGAGGCAAGAAG
Chek1R_3'UTR	AATCTTTTATTTTATTTGTGGCTGGCCTCATTCAT
Mapk3F_3'UTR	TGCCATTCTTGTAGCCCCGCTGACCATTCCTTTCT
Mapk3R_3'UTR	AATCTTTTATTTTATGATACAGGCACGGGGAGATG
Rad9aF_3'UTR	TGCCATTCTTGTAGCTGTGGGCCAAAGGAACTGTT
Rad9aR_3'UTR	AATCTTTTATTTTATAGGGCAAGTATGGGCAGTTC
Dmc1F_3'UTR	TGCCATTCTTGTAGCCACCTTCGCAATAACCGCTG
Dmc1R_3'UTR	AATCTTTTATTTTATGAAGGAAGGGCACTGGGTAC
Rad51F_3'UTR	TGCCATTCTTGTAGCTGGCTTCCGGGAAAACAACT
Rad51R_3'UTR	AATCTTTTATTTTATTGCTGGGCTTTCTTTCAGGT
Arl2F_3'UTR	TGCCATTCTTGTAGCGAAAGGACAAGCTGAGGCCT
Arl2R_3'UTR	AATCTTTTATTTTATATTCTCACTGCTGGACCGAG
Spryd3F_3'UTR	TGCCATTCTTGTAGCGGCATCCCCAGTTTCTGTCA
Spryd3R_3'UTR	AATCTTTTATTTTATAGTGCAGACAAGGAGATGGC
SrprF_3'UTR	TGCCATTCTTGTAGCGCCCTACCTCCTTCTGCAAG
SrprR_3'UTR	AATCTTTTATTTTATAGCACTTGTCTACCAGGCAC
Fam122F_3'UTR	TGCCATTCTTGTAGCTACCACCGACTCTCCTGTGT
Fam122R_3'UTR	AATCTTTTATTTTATTCCCTCCCATCCACCTTTCT
Kif23F_3'UTR_II	TGCCATTCTTGTAGCACTTGCTTGCTCCAAGGACT
Kif23F_3'UTR_II	TGCCATTCTTGTAGCACTTGCTTGCTCCAAGGACT
Cdc25aF_3'UTR	TGCCATTCTTGTAGCCACCCTGCCGTTACACTCTT
Cdc25aR_3'UTR	AATCTTTTATTTTATCTCCTCCCTCACTCTGTGGA
Phf19F__3'UTR	TGCCATTCTTGTAGCGGAAGGAGAGTTGGGAAGCC
Phf19R__3'UTR	AATCTTTTATTTTATACATTGTAAACCAGACACAT
Asf1bF_3'UTR	TGCCATTCTTGTAGCTGGGGACTAGGCAAGGAAGA
Asf1bR_3'UTR	AATCTTTTATTTTATAGTGCTTTTATTCTTAAGAC
qPCR primer
name	sequence/information
b-actin for	GGCTGTATTCCCCTCCATCG
b-actin rev	CCAGTTGGTAACAATGCCATGT
Il7R for	CAGTTGGAAGTGGATGGAAG
Il7R rev	AGGCATTTCACTCGTAAAAGA
ckit_RT_F	GGCCTCACGAGTTCTATTTACG
ckit_RT_R	GGGGAGAGATTTCCCATCACAC
miR-15a-5p	QIAGEN GeneGlobe ID - YP00204066
miR-15b-5p	QIAGEN GeneGlobe ID - YP00204243
miR-16-5p	QIAGEN GeneGlobe ID - YP00205702
SNORD68 (reference)	QIAGEN GeneGlobe ID - YP00203911
sgRNA target sequences
name	target sequence
miR-15a_5'	TGAGGTTCTTAAGTTGGTAT
miR-16-1_3'	GCAAGTCTAAGACCTATGTA
miR-15b_5'_V1	ACTTTAAGGTTCCAAAAGAC
miR-15b_5'_V2	GTTTGCTGAGTCCTGTCTTT
miR-16-2_3'	GATATCACAACAAGTTTTCC
