# Supplementary material for: The miR-15a/16-1 and miR-15b/16-2 clusters regulate early B cell development by limiting IL-7 receptor expression
Source: Front Immunol. 2022 Aug 25;13:967914. doi: 10.3389/fimmu.2022.967914 (PMC9469637; doi:10.3389/fimmu.2022.967914)
Supplement: Supplementary file 6 [file Table_2.xlsx]

## Sheet: pro B cells n
Gene	logFC	logCPM	LR	PValue	FDR
Arl2	1.67263	6.42182	217.037	4.00527e-49	1.62307e-45
Ccnd3	1.65336	10.8257	172.378	2.23728e-39	6.79966e-36
Pim1	1.83592	5.76121	167.156	3.09328e-38	7.521e-35
Cox6b2	1.89913	5.63522	117.603	2.11795e-27	4.29132e-24
Rubcnl	1.47152	4.66751	93.034	5.14044e-22	6.24923e-19
Spryd3	1.10873	4.62885	63.7501	1.41244e-15	1.01006e-12
Wee1	0.932299	5.88727	60.5571	7.14732e-15	3.94955e-12
Zcchc3	1.83902	4.33103	59.9311	9.82356e-15	4.97604e-12
Ogfod3	0.993626	4.96159	57.2124	3.91195e-14	1.76139e-11
Btrc	0.827025	6.60667	54.4705	1.57797e-13	6.61498e-11
Phlda3	2.10025	3.87483	53.7953	2.22507e-13	8.8612e-11
Dmc1	2.83424	1.79882	51.7097	6.43428e-13	2.30063e-10
Erlin2	0.923173	4.62616	50.2941	1.32346e-12	4.48915e-10
Srpr	0.753938	6.74739	50.2854	1.32935e-12	4.48915e-10
Rad51	0.834947	6.33986	46.6098	8.66256e-12	2.63277e-09
Il7r	0.94394	8.43443	44.5264	2.50949e-11	6.3558e-09
Stub1	0.867438	6.07404	43.6502	3.92634e-11	9.54651e-09
Phf19	1.63593	3.51087	41.4142	1.23161e-10	2.77271e-08
Nrbp1	0.632853	7.52884	41.0801	1.4612e-10	3.22978e-08
Fam122a	0.689127	6.0947	38.1747	6.46862e-10	1.22874e-07
Tarbp2	0.763788	5.2114	37.9337	7.31897e-10	1.34813e-07
Zfp367	1.14394	5.12705	37.3507	9.86871e-10	1.76432e-07
Pla2g15	0.971041	4.98029	36.2394	1.74506e-09	2.90613e-07
Gpr174	1.46421	2.35334	34.834	3.59048e-09	5.45619e-07
Ppp2r1b	0.72217	6.11655	32.8713	9.84677e-09	1.42509e-06
Mov10	0.95337	5.41675	31.1976	2.33049e-08	3.07338e-06
Wbp11	0.558835	6.71964	29.2386	6.39909e-08	7.40892e-06
Bloc1s6	0.712001	6.02041	28.7373	8.28902e-08	9.16087e-06
Spag7	0.550778	7.79953	24.9084	6.01213e-07	5.45443e-05
Mapk3	0.584412	5.71193	24.8598	6.16549e-07	5.55214e-05
Eya1	0.985192	3.71928	22.6178	1.97646e-06	0.000149241
Tmem55b	0.553703	6.62843	21.6308	3.30504e-06	0.000220766
Ccne1	0.847365	5.52885	21.2215	4.0916e-06	0.000267428
Rad9a	0.544036	5.97589	20.9133	4.80557e-06	0.000307481
Kif23	0.63859	5.43835	20.0286	7.62935e-06	0.000448067
Slc20a2	0.977297	3.29691	19.391	1.0651e-05	0.000587987
Tut1	0.553368	5.4131	19.2879	1.12415e-05	0.000612837
Ppp1r11	0.535196	7.32264	18.6807	1.5454e-05	0.00080633
Cdc25a	0.580968	5.06349	18.53	1.67248e-05	0.000861539
Mlycd	0.836484	4.04359	18.2907	1.89634e-05	0.000952638
Chek1	0.617933	4.89738	17.4461	2.95572e-05	0.00136626
Reck	1.56248	1.29408	17.3912	3.04237e-05	0.0013957
Colq	1.74608	4.80669	16.3317	5.3167e-05	0.00211226
Ehhadh	0.724162	3.28564	16.1432	5.87302e-05	0.00229577
Zbtb42	1.37379	1.64092	15.3168	9.09036e-05	0.00309556
Ap2a1	0.599253	4.98065	15.143	9.96682e-05	0.00335641
Tmem154	0.606642	4.99779	14.9928	0.000107923	0.00355562
Tpm2	1.82994	0.165621	14.6765	0.000127631	0.00405119
Vbp1	0.520399	8.45995	14.2659	0.000158718	0.00477608
Atg14	0.535818	4.7686	14.1632	0.000167613	0.00498208
Tgfbr3	1.05646	2.19371	13.6392	0.000221516	0.00617653
Rab11fip5	0.837856	2.53202	13.6335	0.00022218	0.00618088
Zfp622	0.507153	6.79228	12.6071	0.000384277	0.00951457
Prdm4	0.53604	4.73196	12.0291	0.000523762	0.0117932
Ncapg2	0.683911	5.04867	11.6751	0.000633436	0.0134392
Usp2	0.885349	2.94958	11.4892	0.000700024	0.0145972
Asf1b	0.533061	8.48553	10.8321	0.000997578	0.0193075
Carm1	0.574785	3.29368	10.7266	0.00105608	0.0198129
Nuak2	0.585624	4.42536	10.5629	0.00115378	0.0210292
Cluh	0.523197	3.63999	10.2327	0.0013797	0.0238254
Siah1b	0.538137	4.43705	10.0477	0.0015254	0.0256012
Zswim3	0.657478	3.79404	9.14667	0.00249172	0.0365843
Ippk	0.574815	3.40284	8.85567	0.00292179	0.0408319
Dusp1	0.563974	4.32945	8.7701	0.00306209	0.0422061
Ski	0.870068	1.60246	8.59203	0.00337637	0.0448596
